# Supplementary material for: Antidiabetic Activity and In Silico Molecular Docking of Polyphenols from Ammannia baccifera L. subsp. Aegyptiaca (Willd.) Koehne Waste: Structure Elucidation of Undescribed Acylated Flavonol Diglucoside
Source: Plants (Basel). 2022 Feb 6;11(3):452. doi: 10.3390/plants11030452 (PMC8840488; doi:10.3390/plants11030452)
Supplement: Supplementary file 1 [file plants-11-00452-s001.zip]

Archive with 1 entries (1 files):
- plants-1533791-supplementary.pdf
